# Supplementary material for: Genome-Wide Analysis and Expression Profiling of Glutathione Reductase Gene Family in Oat (Avena sativa) Indicate Their Responses to Abiotic Stress during Seed Imbibition
Source: Int J Mol Sci. 2022 Oct 1;23(19):11650. doi: 10.3390/ijms231911650 (PMC9569478; doi:10.3390/ijms231911650)
Supplement: Supplementary file 1 [file ijms-23-11650-s001.zip]

Archive with 1 entries (1 files):
- Table S1 Primer information of AsGR genes and reference gene for qPCR analysis.pdf
